# Supplementary material for: Characteristics of aldosterone-producing adenomas in patients without plasma renin activity suppression
Source: PLoS One. 2022 Apr 28;17(4):e0267732. doi: 10.1371/journal.pone.0267732 (PMC9049528; doi:10.1371/journal.pone.0267732)
Supplement: S4 Table — (XLSX) [file pone.0267732.s005.xlsx]

## Sheet: Dataset
S4 Table. Cohort dataset of the unsuppressed and suppressed PRA group.
Patient no	PRA suppression	Age (years)	Sex (male/female)	BMI (kg/m2)	Systolic blood pressure (mmHg)	Diastolic blood pressure (mmHg)	Duration of hypertension (years)	History of cardiovascular disease	Diabetes mellitus	dyslipidemia	Number of antihypertensive drugs	Serum potassium (mEq/L)	Oral potassium supplements	eGFR (mL/min/1.73 m2)	Urine albumin (mg/g・Cr)	baPWV (m/sec)	Tumor size (cm)	Affected side	PRA (ng/mL/hr)	PAC at 8:00 (ng/dL)	Cortisol at 8:00 (mg/dL)	Cortisol at 23:00 (mg/dL)	ACTH at 8:00 (pg/mL)	ACTH at 23:00 (pg/mL)	Urinary aldosterone (mg/day)	Urinary cortisol (mg/day)	PAC (240 min after saline loading)	PRA (120 min after furosemide loading)	ARR (90 min after captopril loading)	Max PAC/cortisol ratio after ACTH stimulation	Cortisol level after 1 mg DST (mg/dL)	SCS	Clinical outcome 1 year after surgery	LI	CR	Cortisol in the central vein before ACTH in the surgical side	Cortisol in the central vein after ACTH in the surgical side	PAC in the central vein before ACTH in the surgical side	PAC in the central vein after ACTH in the surgical side	maxCortisol in the tributary vein after ACTH	maxPAC in the tributary vein after ACTH	Cortisol in the central vein before ACTH in the non-surgical side	Cortisol in the central vein after ACTH in the non-surgical side	PAC in the central vein before ACTH in the non-surgical side	PAC in the central vein after ACTH in the non-surgical side	1.Clear cell 2.Compact cell 3.Mixed	CYP11B2 (0=absent, 1=very weak, 2=distinct, 3=very storong)	CYP11B1 (0=absent, 1=very weak, 2=distinct, 3=very storong)	CYP17 (0=absent, 1=very weak, 2=distinct, 3=very storong)
1	unsuppressed	57	male	28.7268	143	91	27	yes	DM	yes	1	3.6	yes	46.8	708.3	1826.5	26	L	2.45	23.95	13.2	3.4	10.8	9.5	22.4	30.2	20.8		5.28	2.73129	2.3	YES	absent	6.48245	2.11404	242	970	616	864	1090	11300	83.6	478	834	2760	1	3	3	3
2	unsuppressed	51	female	20.7413	130	90	21	yes	NGT	no	1	3	yes	91.01	14.9	1276.5	0	R	1.55	18.9	10.5	2.3	15.3	5.1	14.2	68.9	14.3		12.8462	2.64171	1.7	NO	partial	9.10718	0.610188	58.2	688	666	10100	632	14100	104	469	100	756	1	2	2	2
3	unsuppressed	55	male	24.857	178	108	10	no	DM	no	2	3.6	no	85.38	6.8	1660	11	R	2.5	12.7667	7.1	1.7	36.4	10	18.5	74.1		4.4	5.95	1.42373	1.1	NO	partial	1.86352	0.360523	22.7	1150	41.3	1100	1600	1610	24.9	1430	49.4	734	3	3	3	2
4	unsuppressed	46	male	25.5914	162	108	10	no	DM	yes	2	3.2	no	55.48	16.7	1516	9	L	1.7	34.2667	12.6	4	13.6	8.7	16.8	45.5	24.7	3.4	15.2857	3.09479	1.5	NO	partial	3.06908	0.567346	725	746	3530	4020	1020	2270	385	860	402	1510	1	3	1	1
5	unsuppressed	57	female	28.0013	134	89	17	no	DM	no	2	3.7	no	39.68	14.7	1232.5	10	L	2.53333	18.1	7.6	1.8	14	9	14.4	39.3	18.5	3.2	5.61538	2.20657	2	YES	partial	1.34431	1.29694	882	785	2670	3020	1000	4200	337	615	363	1760	1	2	3	2
6	unsuppressed	56	female	18.4264	129	77	10	no	NGT	no	1	2.7	yes	96.39	18.1		20	R	1.75	83.25	9.3	5.5	14.3	4.5	6.1	25	47.7		46.4667	8.96373	2.6	YES	complete	9.69262	0.0957563	43.1	482	2690	4010	590	21400	79	480	112	412	1	2	2	2
7	unsuppressed	47	female	28.7324	133	84	15	no	DM	yes	1	2.2	yes	61.45	40	1481	28	R	1.35	160.5	12.8	3.1	8.2	3.5	35.3	52.2	255		88.4	14.322	7.5	NO	partial			160	1110	20300	42200	1150	58800					1	2	1	2
8	unsuppressed	35	female	18.8588	120	79	6	no	NGT	no	2	3.2	yes	92.04	22.1	1586.5	14	R	2.86667	121.767	20.4	4.7	59.2	8.7	67.8	69.1	77.4	6.7	47	4.76965	2.2	YES	partial	1.35343	0.590713	24.6	456.3	37.7	1740	518.8	27553.5	49.5	475.6	72.1	1340	1	2	1	2
9	unsuppressed	46	male	19.5931	116	72	2	no	NGT	no	2	3.4	yes	80.33	10.5	1261	14	L	1.46667	46.6333	13.8	4.2	17.1	6.2	21.4	48.3	49.1	2.9	49.5	2	2.2	YES	partial	3.67191	3.67461	632.5	1089.2	2020	2180	1335.3	16118.1	235.8	751.1	737	5520	1	3	2	2
10	suppressed	66	female	18.1787	129	99	1	yes	NGT	no	1	3.3	yes	64.64			13	L	0.1	46.4					11.6	43	8.7		539	2.40476	1.4	NO	complete	14.158	0.25568	179	695	2890	6050	832	8180	45.6	431	73.1	265	1	2	2	2
11	suppressed	62	male	24.8035	150	90	10	yes	NGT	no	2	2.6	yes	65.01	13.4	1370	12	R	0.1	34.75	10.1	2.9	28	15	60	62.3	67.3		54.5	8.10811	0.8	NO	partial	109.491	0.0852207	201	686	6130	51900	932	68100	124	521	69.5	360	1	3	1	2
12	suppressed	46	female	21.9428	182	112	9	yes	NGT	no	2	2.8	yes	101.99	24.9	1448	14.5	L	0.1	65.7	9.5	3.1	12.8	7.8	72	34.8	86.8		464	6.37427	1.4	NO	complete	2.46503	0.0894288	35.5	1160	2110	1630	1180	35600	234	928	98.8	529	1	3	2	1
13	suppressed	62	female	23.0112	199	104	1	yes	NGT	no	1	3	no	64.78	69.4	1814	10	R	0.1	20.3	10	3.4	10	9	20.1	57.1			79	4.83871	2.5	YES	partial	27.5611	0.0713129	73.9	388	399	3690	804	45600	275	881	110	304	1	3	0	0
14	suppressed	47	male	25.1559	170	102	17	no	DM	no	2	3.3	no	94.92	12.7		16	R	0.1	33.15									220	4.29787	1.1	NO		80.0729	0.129507	931	893		39800	874	77400	1010	742	573	413	1	2	0	1
15	suppressed	66	female	22.6145	168	104	26	yes	NGT	yes	3	2.8	yes	71.4	6.6		14.5	L	0.1	28.2333	11.2	3.1	19.5	6.5	15.8	31.6		0.1	12.6818	2.12821	2.2	YES	complete	8.33083	0.413751	119	852	2400	6250	1250	9120	36.7	879	78.3	774	1	3	3	2
16	suppressed	36	female	20.5761	202	146	3	no	NGT	no	1	2.7	yes	98.58	21.9	1097	15	R	0.1	100.867	10.3	3	18.5	8.7	58.6	42.4	94.1	0.1	1000	12.0305	0.9	NO	complete	61.7806	0.0562395	42.9	500	6470	20900	831	24700	338	504	157	341	1	3	2	1
17	suppressed	46	female	19.6339	131	55	16	no	NGT	no	3	2.6	yes	106.64	37.1	1136	8	R	0.1	41.0667	11.4	2.2	13.7	1.4	59.9	50.6	39.9	0.3	446	2.22374	5.3	YES	partial	20.8837	0.1779	35.3	535	6140	4420	893	7660	94.3	728	58.1	288	1	3	0	0
18	suppressed	44	male	20.5979	121	80	4	no	IGT	no	3	2.9	yes	77.23	9.5	1097.5	22.6	L	0.1	66.8	11.1	3.9	21	5.3	41.4	58.1	51.2	0.3	531	5.68072	1.8	YES	complete	49.7113	0.102387	93.3	626	4940	18100	904	20900	30.8	588	42.3	342	1	3	2	1
19	suppressed	34	female	21.4844	147	94	11	no	NGT	no	1	2.5	yes	116.31	54.4	1710	23	L	0.1	57.9333	7.9	2.4	8.2	1.5	107	39.8	107	0.3	671	12.5269	1.3	NO	complete	43.4422	0.0779955	67.9	589	5300	25000	617	30300	95.4	392	65.7	383	1	3	1	1
20	suppressed	53	male	26.673	126	80	11	no	NGT	no	2	2.7	yes	76.11	4.8	1404	0	R	0.1	24.4	7.2	1.7	39.3	9.4	33	31.9	34.1	0.1	122	2.86364	0.9	NO	partial	18.4282	0.152218	180	793	4190	6370	962	9050	248	585	50.2	255	1	3	0	1
21	suppressed	64	female	22.7824	166	110	20	no	NGT	yes	2	3.9	no	65.21	9.4	2033	9.3	L	0.1	26.8	10.6	2.4		12	14.8	26.5	24.7	0.1	127	3.1697	1.2	NO	partial	5.07648	0.360981	69.5	470	102	2730	969	4330	110	319	132	365	1	1	1	2
22	suppressed	60	female	23.5038	119	67	20	no	NGT	yes	1	4	no	59.77	4.5	1436.5	10	L	0.1	10.6133					7.1	28.3	6.5	0.6	106	1.33778	1.7	NO	absent	1.21098	1.99336	207	833	105	2690	818	3530	30.3	1140	17.7	3040	2	3	1	2
23	suppressed	51	female	24.0344	172	102	5	no	NGT	no	2	3.3	yes	68.52	3.8		12.2	R	0.116667	35.3333	7.1	3.5	6.6	4.4	23.1	44.4	34.3	0.3	640	3.73094	1.4	NO		56.5458	0.123039	80.2	705	2230	18300	735	47000	187	464	33.6	213	3	3	3	2
24	suppressed	65	female	20.9163	127	72	19	no	NGT	no	1	3.3	no	124.69	28.9	1680	21	R	0.116667	25.3333	8.4	2.4	3	0.5	11.9	38.4	14.7	0.3	109.667	1.78777	2	YES	complete	12.0041	0.482119	25	404	1440	4180	950	6770	169	688	55.2	593	1	3	0	1
25	suppressed	42	male	35.2133	226	148	6	no	NGT	yes	3	3	yes	48.57	160.3	1391.5	10.8	L	0.133333	16.7	6	6.2	13	15	12.6	29.6	9	0.4	156	4.42982	1.1	NO		1.42263	0.0696858	1750	1430	869	628	2110	1810	1420	2070	161	639	1	3	1	1
26	suppressed	33	female	24.2439	169	122	1	no	NGT	yes	0	3.5	yes	99.1	13.2	1535	16	L	0.133333	34.2667	7.4	2.3	1.4	3	27.4	31.7	45.4	0.1	351	3.61137	1.6	NO	complete	11.4468	0.221006	452	764	4750	6980	763	6510	131	322	91.6	257	1	3	3	2
27	suppressed	45	female	20.7194	134	79	1	no	NGT	no	3	2.7	yes	96.29	9.5	1377.5	22	R	0.133333	51.7	11.5	2.9	12	2.5	46	53.6	64.1	0.1	718	6.14865	1.9	YES	partial	21.2982	0.305447	38.8	600	2510	24000	840	39300	25.7	607	294	1140	1	2	2	2
28	suppressed	28	female	18.7107	139	91	0	no	NGT	no	0	3.2	yes	138.7	15.7	1332.5	19	R	0.133333	39.6	9.2	2.1	21	14	29.7	47.6	41.6	0.1	443	5.69444	1.7	NO	complete	29.4652	0.0810753	76.3	691	50	9400	829	17900	115	548	48.3	253	1	3	2	2
29	suppressed	64	female	21.1076	186	106	10	no	NGT	no	1	3.3	yes	92.76	10.2	1455	9.4	R	0.133333	22.3667	9.6	5.3	21.2	26.5	6.8	54.9	20.7	0.1	323	2.65803	1.4	NO	complete	1.20896	0.515558	414	335	5000	555	703	7420	499	432	220	592	3	3	1	1
30	suppressed	29	female	20.3995	210	120	3	no	NGT	no	2	3.4	yes	88.87	9.7	1295	14	L	0.133333	16.6	9.5	13.4	30.2	22.2	20.1	30.4	22.2	0.1	153.5	1.8359	1.1	NO	complete	1.65118	0.685384	20	515	295	1070	586	5550	12.1	422	15.3	531	1	3	2	1
31	suppressed	64	female	23.5737	152	78	0	no	NGT	yes	2	3.5	no	66.26	5.2	1927	10	L	0.133333	19.8333	9.9	2.4	15.2	4.8	4.5	30.2	16.5	0.2	178	2.46479	1.9	YES	partial	11.0004	0.20645	352	502	2000	2810	798	6190	140	621	34.4	316	1	3	2	2
32	suppressed	38	female	18.8707	134	101	1	no	NGT	no	1	3.9	no	93.35	13.5	1099.5	16	R	0.133333	27.2667	7	1.7	17.8	6.7	16	36.1	19.2	0.1	85.5	2.17751	1.1	NO	complete	2.25433	0.828136	44.9	583	34.5	2370	754	7100		18.3	0	33	1	1	3	2
33	suppressed	57	female	19.5312	159	99	1	no	NGT	no	0	3.2	no	89.98	15.3	1380	11.7	L	0.133333	16.5	8.7	9.8	14.9	13.8	7.6	31.2	4.3	0.2	45.25	1.99642	1.9	YES	complete	5.40531	0.563378	40	528	1360	3210	673	7620	84.4	473	58.1	532	1	2	2	1
34	suppressed	62	female	21.8682	150	88	3	no	NGT	no	1	3.6	no	78.11	19.9	2104.5	5	L	0.133333	21.4667	11.4	12.3	13	19	11.4	38.2	20.9	0.2	92	2.17551	1.7	NO	partial	10.5782	0.611819	218	902	2150	12700	1090	5660	62.8	864	52.8	1150	1	3	1	2
35	suppressed	63	female	21.9076	182	94	23	no	NGT	no	2	2.8	no	77.75			11	R	0.133333	18.8333					12.2	39.5	29.7	0.3	109	1.5	1.3	NO	partial	3.55028	0.730559	66.5	676	169	2630	852	6310	485	793	223	869	1	3	1	1
36	suppressed	55	male	24.4473	129	70	12	yes	DM	yes	3	4	no	84.13	115.7	2622.5	0	R	0.15	22.75					9.3	31.7	13		86.3333	2.09268	1	NO	partial	1.60749	1.30017	18.1	990	14.3	4330	1330	3370	19.7	849	420	2310	1	2	2	1
37	suppressed	66	female	20.4518	190	90	39	no	DM	yes	3	2.8	no	67.86	178.4	1610	14	L	0.15	23.7	13.1	4.8	27.4	10.1	7.8	20.9			268	1.58848	1.2	NO	partial	1.47401	0.409867	233	1240	1190	1190	1400	13100	122	470	42.9	306	1	3	1	1
38	suppressed	65	female	22.0317	118	66	30	no	NGT	yes	2	2.7	yes	61.97			9	R	0.166667	33.3333					29.5	54.9	10.6	0.1	426	4.28777	0.9	NO	partial	20.6373	0.264134		676		15800	935	15800	98.3	679	119	769	3	3	1	1
39	suppressed	47	male	25.3411	226	130	12	no	NGT	no	2	2.8	yes	78.78	5.1	1143	13.8	L	0.166667	44.0667	7.7	1.8	52.7	6.5	45.9	71.5	37	0.2	386	3.632	0.8	NO	complete	37.3519	0.0854474	514	647	6030	7500	785	12400	328	609	97.9	189	1	3	2	2
40	suppressed	29	female	20.1337	166	118	-5	no	NGT	no	1	2.9	yes	109.23	29.1	1231	13.5	R	0.166667	28.7	7.1	1.6	3.7	9.1	36.2	98.3	37.6	0.5	327	3.25989	1.9	YES	complete	34.0867	0.115319	451	796	6940	10200	943	21100	208	540	62.2	203	1	3	2	2
41	suppressed	54	female	22.5935	126	90	22	no	NGT	no	2	2.5	yes	114.87	10.4	1444	18	L	0.166667	60.6	7.1	2.8	19.5	4.5	53.9	49.3	49.6	0.2	617	3.90385	2.8	YES	complete	21.386	0.121861	160	1150	3880	11700	1170	13900	336	721	116	343	1	3	3	2
42	suppressed	36	male	28.6801	160	98	4	no	NGT	yes	3	3.8	no	81.8	47.9	1231	14	R	0.166667	19.3	3.9	3.5	8.5	9.7	18.3	71.8	12.5	0.1	195	2.18478	1	NO	complete	1.16532	0.442806	364	742	1790	616	1150	5590	285	737	93.4	713	1	3	1	2
43	suppressed	58	male	26.1752	138	55	9	yes	NGT	no	2	3.5	yes	63.25	571.2	2457.5	0	R	0.183333	14.3667	5.9	5.5	14.3	29.6	31.9	38.6	15.9	0.2	163	2.21577	1.5	NO	partial	9.70798	0.591002		881		11200	960	18800	533	840	331	1100	1	3	0	2
44	suppressed	51	male	20.3244	143	77	0	no	NGT	no	1	3.3	yes	76.95	53.6	1306.5	17	R	0.183333	41	6.8	1.4	20.3	8.3	34.5	61.2	14.7	0.3	163	5.2	1.1	NO	complete	2.54526	0.101399	159	459	114	616	715	37800	339	440	88.9	232	1	3	3	1
45	suppressed	57	male	26.7712	175	102	17	yes	NGT	no	2	2.8	yes	82.08	12.8		14	R	0.2	17.05	9.8	2.8	27	26	26.7	124			232	1.52321	1	NO	partial	38.9382	0.200677	354	983	6680	11700	985	14000	696	952	192	291	1	3	2	2
46	suppressed	63	male	24.2667	119	77	10	no	NGT	no	2	3.4	yes	73.39	3.9	1501.5	11	L	0.2	27.0333	8.4	1	27.6	20.4	19.9	45.9	9.8	0.2	166	2.44635	1.1	NO	partial	15.755	0.202743	900	1130	11400	8830	1300	1690	363	1990	417	987	1	3	0	1
47	suppressed	67	male	23.0876	150	90	1	no	NGT	no	1	3.2	no	63.58	7.1	1634	13.4	R	0.2	23.35	13.4	2.9	22.4	19.1	11.3	71.2	31.5		58.5	2.12302	1	NO	complete	10.5949	0.304518	456	984	6330	6740	884	28500	34.4	314	13.7	203	1	3	0	1
48	suppressed	54	female	19.2234	140	88	10	no	NGT	yes	2	3.1	yes	73.1	124		13.7	L	0.2	41.1333	10.2	2.6	14	7.8	21.4	43.4	37	0.1	323	3.98618	2.4	YES	complete	26.0289	0.100792	39.8	852	1660	8910	1840	9260	149	789	45.8	317	1	3	3	2
49	suppressed	42	male	31.1791	148	82	17	no	DM	yes	2	2.9	yes	69.39	13.6	1346.5	0	L	0.2	33.7667		1.9	25.4	8	44.7	30.5	13.2	0.7	147	3.86702	0.7	NO	partial	1.65308	0.162952	493	360	806	375	811	9990	62	584	36.5	368	2	3	0	1
50	suppressed	32	male	37.037	206	104	6	no	NGT	no	1	3.1	yes	118.94	39.1	1643	15	L	0.2	35.7	8.2	6.1	63	11.9	38.9	139	17.6	0.6	168.5	3.00535	0.8	NO	complete	26.6117	0.175936	284	592	1930	8330	771	10200	34.9	800	29.9	423	3	1	1	1
51	suppressed	48	female	23.0757	151	86	2	no	NGT	no	1	3.2	yes	100.75	9.3	1486	19	L	0.2	57.8	8.1	2.3	5.2	0.5	23.8	22	41.7	0.7	259	5.54074	1.7	NO	complete	9.15642	0.140224	14.8	842	936	5990	858	15900	13.7	399	23.2	310	1	3	1	2
52	suppressed	50	female	18.2099	154	101	7	no	NGT	no	2	3.2	yes	81.57	14		21	L	0.2	94.2667	9.5	3.7	14.9	10	14.3	34.9	63.5	0.4	1320	7.44681	3.5	YES	partial	12.9685	0.248605	60.4	454	4590	10900	512	9830	17.8	343	90.7	635	1	3	3	2
53	suppressed	56	male	25.6095	148	90	38	no	NGT	no	2	3.2	no	104.93	4.8	1665	20	L	0.2	29.8333	4.9	2	6.1	1.2	39.3	64.4	33.7	0.2	334	5.30928	1.3	NO		51.8938	0.0943226	52.6	324	1590	8420	922	3930	24.1	637	32.9	319	1	3	1	1
54	suppressed	63	female	29.6427	139	76	6	no	DM	yes	2	3.4	yes	67.65	41	1675.5	12	L	0.233333	25.7333	8.2	2.6	18	14	9.3	17.5	22.8	0.5	85	2.23529	1	NO	complete	3.76045	0.118967	397	1480	170	1480	1890	665	60	1350	101	359	1	3	3	1
55	suppressed	46	female	23.567	126	62	4	no	NGT	no	2	2.7	yes	57.07	37.5	1250.5	9	L	0.233333	65.5	6.7	2.9	6.8	6.7	43.5	59.5	62.5	0.5	183	5.05051	1.9	YES	complete	9.97539	0.42236	27.7	954	3630	20300	1170	36000	14.7	661	570	1410	1	3	2	1
56	suppressed	44	female	19.313	155	90	2	no	NGT	no	1	4	yes	121.83	4.5	1443.5	11.6	L	0.233333	27.0667	9.9	1.5	17	7.2	6.7	37.6	29.9	0.3	180	2.0381	1.1	NO				95.1	933	953	6270	1180	10400	96.7		52.1	0	1	3	3	1
57	suppressed	47	female	23.1533	118	97	0	no	NGT	no	1	2.9	yes	111.04	37.4	1386	18	R	0.233333	57.4	5.2	2.9	10	2.2	18.4	36.6	57.4	0.4	667	5.71429	2	YES	complete	46.6586	0.115221	5.4	472	25.4	14500	581	20600	41.9	565	67.8	372	1	3	2	2
58	suppressed	51	male	26.3605	130	78	11	no	NGT	no	2	3.8	no	72.18	2.5	1443	0	R	0.233333	14.1667	17.4	2.8	24.2	13.2	8.7	48.1		0.3		0.885609	1.2	NO	complete	11.1487	0.395675	457	750	188	2930	1240	4660	291	1210	46.4	424	2	3	1	1
59	suppressed	49	female	21.3599	160	98	3	no	NGT	yes	1	2.8	yes	62.45	21.9	1303.5	10.6	L	0.266667	33.1333	8	3.2	16.1	19.3	18.5	26.3	30.8	0.1	213	2.56667	1.4	NO	complete	1.2494	0.104934	319	526	2750	177	639	3730	174	776	40.4	209	2	2	0	1
60	suppressed	58	male	23.8367	140	85	10	no	DM	no	3	3.3	yes	79.38	18.7	1558.5	18	L	0.266667	32.1	8.5	4.8	27.1	12.5	28	36		0.6	384	2.37561	1.5	NO	complete	31.3974	0.103452	41.8	705	3790	5440	1070	23100	20	1180	24.8	290	1	3	3	1
61	suppressed	39	male	25.698	250	160	5	no	NGT	no	1	3.1	yes	106.8	6.1	1702.5	12	R	0.266667	47.2	13.3	1.1	27.3	4.3	35.9	106	10.7	0.2	260	5.64103	0.8	NO	complete	29.1686	0.151356	14.9	261	53.5	6500	399	37200	42.7	171	15.8	146	2	3	0	0
62	suppressed	55	male	24.749	114	68	1	no	DM	yes	1	3	no	111.46	18.9		8	R	0.266667	12.7	5.2	0.8	16.8	7.5	22.1		56.3	0.8	55	1.09804	0.9	NO	partial	12.0539	0.525951	149	1810	2820	12600	2030	12300	751	1690	325	976	1	3	0	1
63	suppressed	43	male	27.7447	138	84	10	no	NGT	no	1	3.5	no	68.92	10.9	1903	21	L	0.266667	14.7333	15.5	6.9	50.2	13.9	15.8	58	11.9	0.3	71.5	0.483871	2.1	YES	partial			497	538	679	562	657	2200	371		156	0	1	3	1	1
64	suppressed	55	male	24.3757	147	86	15	no	NGT	no	1	3	no	86.66	10.7	1572	7	R	0.266667	28.0667	11	1.9	28.9	9.2	21.4	31.2	12.7	0.4	46.3333	3.56425	1.3	NO	partial	1.0015	0.183216	15.7	684	1260	446	673	29600	33	611	26.6	399	1	3	0	1
65	suppressed	49	female	30.2599	148	86	14	no	DM	yes	2	2.6	yes	76.45	96.4		13	R	0.3	27.3667	7.4	2.1	27.4	14.6	27.8	37.4	15.2	0.4	29	3.98496	0.9	NO	partial	10.245	0.112347	53.2	750	1010	3440	827	44600	300	478	79.7	214	1	3	0	1
66	suppressed	51	male	25.849	146	98	16	no	DM	yes	1	3	yes	75.95	104.6	1363	17	L	0.3	34.9667	11.5	0.2	41.3	14.5	17.5	76.8	30.1	0.6	131	3.18785	1.2	NO	partial			514	856	1270	885	1030	12200	32.2		30.4	0	1	3	1	2
67	suppressed	47	female	23.5261	150	75	3	no	NGT	no	1	2.8	yes	48	47.5	1573	24	R	0.3	54.0333	7.2	3.1	6.7	3.9			53.4	1.3	296.5	4.63035	2.4	YES		3.29425	0.0933059	13	697	17.8	992	723	27700	14.1	618	20.9	267	3	3	3	2
68	suppressed	54	female	22.0875	176	130	12	no	NGT	no	2	3.1	yes	63.43	53.4	1527.5	14.3	R	0.3	32.05	15.2	3.9	65	27	11.4	81.4	34.5		728	3.62406	0.9	NO	partial		0.105037					921	420	155	817	43.7	311	1	3	1	1
69	suppressed	41	female	22.1718	119	69	3	no	NGT	no	2	3.2	no	69.67	11	1215	4	R	0.3	9.75					8.3	46.9	6.5		26.25	0.95122	0.8	NO	complete	2.4545	1.67936	661	607	2590	2380	690	2660	645	626	292	1000	1	3	3	1
70	suppressed	35	male	19.9792	160	110	2	no	NGT	no	2	3.4	yes	113.94	5.1	1239	7	L	0.333333	22.2	5	3.8	13.1	10.3	13.1	35.9	16.1	0.7	194	1.83214	0.8	NO	complete	2.28694	0.568839	15.9	326	439	777	657	4590	19.6	474	35.5	494		3
71	suppressed	57	male	25.9095	210	120	25	yes	DM	yes	2	3.2	yes	53.18	139.8	2106.5	20	R	0.35	16.25	9.5	2.8	16.2	7.6	38	34.5	9.3		13.875	2.04906	1.7	NO		12.0588	0.136323	36.4	1520	156	5120	1660	10300	263	1500	123	419	2	3	0	0
72	suppressed	37	female	24.8777	200	120	3	no	NGT	no	2	3.1	yes	138.58	11.4		14	R	0.35	21.55	6.6	1.6	10.7	4.9	33	76.4	13.7	0.8	106.5	2.0442	1.9	YES	complete	1.10032	0.170035	33.5	1140	23.1	436	813	6750	25.3	725	20.1	252	2	3	0	0
73	suppressed	61	female	19.7333	167	99	13	no	NGT	no	3	3.5	yes	62.17	36.5	2187.5	16	R	0.366667	74.6667	12	2.7	20	8	19.4	32.2		0.1	190.667	4.52675	1.7	NO	partial	32.8614	0.0870052	51.8	904	4170	11700	1000	20100	93	683	47.9	269	1	3	2	2
74	suppressed	36	female	21.5606	152	82	1	no	NGT	no	1	3.8	no	82.12	5.1	1294.5	8	R	0.366667	17.8667	7.8	3.5	10.1	8.2	8.9	22.8	10.5	0.4	76.5	1.76549	1.4	NO	complete	3.58712	1.21527	455	573	917	4410	837	11000	852	797	1130	1710	1	3	3	1
75	suppressed	52	female	25.462	159	101	22	no	IGT	no	2	2.9	yes	70.33			16	L	0.366667	40.7333					20	42.7	31.4	1.4	88.8	3.0614	2.8	YES	partial	23.5443	0.191414	568	906	5100	12500	730	6480	151	657	57.9	385	1	2	1	2
76	suppressed	59	female	21.4138	212	134	7	no	NGT	yes	1	3.3	no	67.83	28.4	1952.5	18	L	0.366667	65.2667	10.9	2.6	13	8	22.4	33.7		0.2	471	5.1073	2	YES	partial	39.2452	0.0826082	590	918	17800	15200	1510	31100	193	1050	113	443	1	3	1	2
77	suppressed	42	female	23.9144	133	80	1	no	NGT	no	2	3.3	no	104.68	5.5		8	R	0.366667	24.9	12.9	3.4	12	2.5	10	34.7	12.5	0.4	78	1.31421	2.4	YES	complete	4.62354	0.453548	80.9	762	838	2100	681	571	70.8	609	31.1	363	1	3	2	2
78	suppressed	47	male	22.677	129	88	17	no	NGT	no	2	3.3	yes	86.75	4.8	1776.5	16	R	0.4	38.7667	8.2	1.7	20.4	4.6	32	83.3	39.7	1.1	195.667	3.455	0.9	NO		25.2977	0.128069	131	888	4540	9940	971	25800	431	565	188	250	1	3	2	3
79	suppressed	60	male	22.5896	125	68	17	no	NGT	no	3	2.7	no	79.73	44.6		20	L	0.4	44.2667	7.2	5.7	14	17	36.4	88.9	12.5	0.2	121	5.22968	1.7	NO	partial	57.7984	0.0546832	218	1210	14600	20000	1880	52500	39.7	1640	76.2	469	1	3	1	1
80	suppressed	60	female	22.2816	147	104	20	no	NGT	no	2	3.5	no	72.13	5.1	1677	13	L	0.4	12.2667	5.6	3.9	8.9	9.2	7.5	139	7.3	0.6	97	1.35714	1.1	NO	partial	3.82716	0.667211	54.2	681	867	2360	703	4040	13.9	709	17.8	642	1	3	1	2
81	suppressed	40	male	36.2897	144	85	2	no	NGT	no	2	3.2	yes	99.41	15	1477	11	L	0.4	23.0333					34.8	38.2	33.8	1.2	19.5	1.05839	1.1	NO		9.85773	1.15999	31.3	1950	1700	23600	1680	29600	22.3	1010	49	1240	1	3	0	1
82	suppressed	48	male	21.1278	142	90	1	no	NGT	no	1	4.2	no	68.34	4.9	2085.5	14	R	0.4	11.1	10	1.6	15.1	2.9	5.8	41.2	6.1	1	19	0.932773	0.8	NO	absent	1.13564	1.25589	113	1120	91.1	1490	1260	1970	381	939	432	1100	2	3	1	1
83	suppressed	34	female	23.2434	150	90	1	no	NGT	no	1	3.4	yes	98.26	17.7		13	L	0.5	20.8667							41.1	0.3	346	2.88835	0.9	NO	complete	29.9143	0.132345	265	892	4220	10200	1060	14600	14.7	1240	53.5	474	3	3	1	2
84	suppressed	45	male	29.6796	200	140	1	no	NGT	no	2	3.1	yes	76.73	20.9	1665	21	R	0.5	68.7	16.4	2	15.9	5.5	34.6	40.4	56	1.1	153.8	3.73737	1.2	NO	partial	1.89071	0.236437	95.3	820	532	1370	1590	56900	730	1040	269	919	1	3	0	2
85	suppressed	62	male	27.1365	135	76	14	no	NGT	yes	3	3.7	no	60.67	15.6	1859	7	L	0.5	23.0667	8.4	4	15.2	7.7	13.5	84.6	17.8	1.5	44.75	1.50492	1.6	NO	partial	2.22057	0.54948	508	623	316	232	984	3030		520	0	430	1	3	1	1
86	suppressed	62	male	30.8248	143	79	15	no	DM	no	2	3.7	no	86.31	109.7	1943	14	L	0.5	19.2	5.6	1.6	9.9	3.1	17.1	46.4	14.6	1	17.7	0.672131	1	NO	partial	5.84903	1.1772	157	551	278	2550	887	8970	26.8	867	63.3	686	1	3	2	3
87	suppressed	36	female	25.78	153	83	0	no	NGT	no	0	3.6	no	91.3	7.2	1738.5	12	L	0.5	20.1					7.8	12.8	14.3	2.9	44.5	2.64474	0.9	NO	complete	4.03136	0.555805	43.2	783	318	4640	980	7340	20.1	932	39.2	1370	1	3	2	1
88	suppressed	50	female	18.6709	158	90	1	yes	NGT	no	1	3.8	no	114.52	3.9	1255.5	15	R	0.566667	22.7333	9.1	2.2	20	2.8	4.1	35.7	11	1.3	25.3333	2.14563	1.9	YES	partial	2.33885	0.677518	35.6	1050	369	3570	889	3590	46.1	540	137	785	1	3	1	2
89	suppressed	38	female	20.4854	136	89	9	no	NGT	no	2	3.2	no	123.91	10.8	1586.5	12	L	0.566667	17.8667	7	2.6	5.2	4.4	13.3	26.1	25.2	1.4	60.3333	2.01293	1.6	NO	partial	2.9642	0.362507	275	994	746	2150	1030	803	273	936	86.7	683	1	3	2	2
90	suppressed	40	male	22.3094	132	78	2	no	NGT	no	1	3.6	yes	104.3	7.7	1404	5	R	0.633333	18.7333	6.9	1	11.3	29.3	16	47.1	10.5	4	32.875	2.72727	0.8	NO	partial	11.7428	0.184817	113	1110	1970	6570	2100	7650	789	1730	227	872	2	3	0	0
91	suppressed	50	female	25.0924	134	100	22	no	NGT	no	1	3.2	yes	99.57	12.2	1644.5	16	L	0.633333	29.0333	5.8	2.4	11.5	3.7	14.7	49	18.7	0.9	56.1667	4.06338	1.5	NO	absent	5.6271	0.245206	90.5	783	618	4390	915	5410	22.3	825	51.3	822	1	3	3	2
92	suppressed	61	female	24.2664	152	117	21	yes	NGT	no	1	3.8	yes	64.08	12.1	1619	16	R	0.7	12.2	6	1.7	17	13	8.4	42.9	2.8		20.4	2.45399	0.9	NO	absent	1.3718	0.724592	160	1070	102	2610	1040	2930	13.4	613	22.1	1090	1	3	2	2
93	suppressed	56	female	22.6757	129	80	12	yes	NGT	no	1	3.4	no	98.54			15	R	0.7	24					22.4	52.1	9.8	1.1	13.6	3.44444	1.1	NO	complete	9.85465	0.170697	41.6	1020	1380	5910	1540	15600	297	847	69.4	498	1	2	1	2
94	suppressed	68	male	23.0932	148	88	6	no	NGT	no	3	3.5	no	52.59	35.5	1647.5	7	L	0.7	25.9	11.6	2.5	29.5	11.2	14.4	68	23.7	0.8	95.3333	1.33884	1.9	YES	partial	4.24641	1.64321	191	608	2720	5680	775	3160	128	700	49.6	1540	1	3	2	2
95	suppressed	50	male	30.4498	148	81	17	no	DM	no	2	2.4	yes	86.47	884.4		60	R	0.85	453.5	11.4	15.6	13.4	23.3	427				842.5	26.9542	9.9	YES	partial	7.35935	0.650414	36.8	255	8690	32900	314	24700	23.2	239	1590	4190	3	3	1	2
[truncated: 3 more columns]
